# Supplementary material for: Ivermectin and gemcitabine combination treatment induces apoptosis of pancreatic cancer cells via mitochondrial dysfunction
Source: Front Pharmacol. 2022 Aug 26;13:934746. doi: 10.3389/fphar.2022.934746 (PMC9459089; doi:10.3389/fphar.2022.934746)
Supplement: Supplementary file 1 [file DataSheet1.ZIP]

Archive with 75 entries (75 files):
- Fig 1/Fig 1A.xlsx
- Fig 1/Fig 1B.xlsx
- Fig 1/Fig 1D.xlsx
- Fig 1/Fig 1E.xlsx
- Fig 1/Figure 1C GEM IC50 - MIA.pzfx
- Fig 1/Figure 1C GEM IC50 - PANC.pzfx
- Fig 1/Figure 1C IVM IC50 - MIA.pzfx
- Fig 1/Figure 1C IVM IC50 - PANC.pzfx
- Fig 1/Figure 1F.jpg
- Fig 2/Fig 2A/n=1/0428_con-lde_007.fcs
- Fig 2/Fig 2A/n=1/0428_gem+i6-lde_002_009.fcs
- Fig 2/Fig 2A/n=1/0428_gem+i8-lde_003_010.fcs
- Fig 2/Fig 2A/n=1/0428_gem-lde_001_008.fcs
- Fig 2/Fig 2A/n=1/0428_i6-lde_004_011.fcs
- Fig 2/Fig 2A/n=1/0428_i8-lde_005_012.fcs
- Fig 2/Fig 2A/n=2/Specimen_001_48CON_007.fcs
- Fig 2/Fig 2A/n=2/Specimen_001_48GEM_008.fcs
- Fig 2/Fig 2A/n=2/Specimen_001_48GI6_009.fcs
- Fig 2/Fig 2A/n=2/Specimen_001_48GI8_010.fcs
- Fig 2/Fig 2A/n=2/Specimen_001_48I6_011.fcs
- Fig 2/Fig 2A/n=2/Specimen_001_48I8_012.fcs
- Fig 2/Fig 2A/n=3/210518LDE48hrmia_con_001.fcs
- Fig 2/Fig 2A/n=3/210518LDE48hrmia_g5i6_003.fcs
- Fig 2/Fig 2A/n=3/210518LDE48hrmia_g5i8_004.fcs
- Fig 2/Fig 2A/n=3/210518LDE48hrmia_gem5_002.fcs
- Fig 2/Fig 2A/n=3/210518LDE48hrmia_i6_005.fcs
- Fig 2/Fig 2A/n=3/210518LDE48hrmia_i8_006.fcs
- Fig 2/Fig 2B.xlsx
- Fig 2/Fig 2C.JPG
- Fig 2/Fig 2D.jpg
- Fig 3/Fig 3A/n=1/0527APOPTOSIS_CON_001.fcs
- Fig 3/Fig 3A/n=1/0527APOPTOSIS_G5I6_003.fcs
- Fig 3/Fig 3A/n=1/0527APOPTOSIS_G5I8_004.fcs
- Fig 3/Fig 3A/n=1/0527APOPTOSIS_G5_002.fcs
- Fig 3/Fig 3A/n=1/0527APOPTOSIS_I6_005.fcs
- Fig 3/Fig 3A/n=1/0527APOPTOSIS_I8_006.fcs
- Fig 3/Fig 3A/n=2/0725 48HR APOPYOSIS_Tube_001_001.fcs
- Fig 3/Fig 3A/n=2/0725 48HR APOPYOSIS_Tube_002_002.fcs
- Fig 3/Fig 3A/n=2/0725 48HR APOPYOSIS_Tube_003_003.fcs
- Fig 3/Fig 3A/n=2/0725 48HR APOPYOSIS_Tube_004_004.fcs
- Fig 3/Fig 3A/n=2/0725 48HR APOPYOSIS_Tube_005_005.fcs
- Fig 3/Fig 3A/n=2/0725 48HR APOPYOSIS_Tube_006_006.fcs
- Fig 3/Fig 3A/n=3/210901 48hr apoptosis_CON_001.fcs
- Fig 3/Fig 3A/n=3/210901 48hr apoptosis_G516_003.fcs
- Fig 3/Fig 3A/n=3/210901 48hr apoptosis_G518_004.fcs
- Fig 3/Fig 3A/n=3/210901 48hr apoptosis_G5_002.fcs
- Fig 3/Fig 3A/n=3/210901 48hr apoptosis_I6_005.fcs
- Fig 3/Fig 3A/n=3/210901 48hr apoptosis_I8_006.fcs
- Fig 3/Fig 3B.xlsx
- Fig 3/Fig 3C.JPG
- Fig 3/Fig 3D.jpg
- Fig 4/Fig 4A/ROS_con.fcs
- Fig 4/Fig 4A/ROS_gem5+ivm6.fcs
- Fig 4/Fig 4A/ROS_gem5+ivm8.fcs
- Fig 4/Fig 4A/ROS_gem5.fcs
- Fig 4/Fig 4A/ROS_ivm6.fcs
- Fig 4/Fig 4A/ROS_ivm8.fcs
- Fig 4/Fig 4B/Fig 4B con n=1.jpg
- Fig 4/Fig 4B/Fig 4B con n=2.jpg
- Fig 4/Fig 4B/Fig 4B con n=3.jpg
- Fig 4/Fig 4B/Fig 4B gem 5uM  ivm 6uM n=1.jpg
- Fig 4/Fig 4B/Fig 4B gem 5uM  ivm 6uM n=2.jpg
- Fig 4/Fig 4B/Fig 4B gem 5uM  ivm 6uM n=3.jpg
- Fig 4/Fig 4B/Fig 4B gem 5uM  ivm 8uM n=1.jpg
- Fig 4/Fig 4B/Fig 4B gem 5uM  ivm 8uM n=2.jpg
- Fig 4/Fig 4B/Fig 4B gem 5uM  ivm 8uM n=3.jpg
- Fig 4/Fig 4B/Fig 4B gem 5uM n=1.jpg
- Fig 4/Fig 4B/Fig 4B gem 5uM n=2.jpg
- Fig 4/Fig 4B/Fig 4B gem 5uM n=3.jpg
- Fig 4/FIg 4B.xlsx
- Fig 4/Fig 4C.xlsx
- Fig 4/Fig 4D.JPG
- Fig 5/Fig 5B.xlsx
- Fig 5/Fig 5C.xlsx
- Fig 5/Fig 5E.xlsx
