# Supplementary material for: Ivermectin and gemcitabine combination treatment induces apoptosis of pancreatic cancer cells via mitochondrial dysfunction
Source: Front Pharmacol. 2022 Aug 26;13:934746. doi: 10.3389/fphar.2022.934746 (PMC9459089; doi:10.3389/fphar.2022.934746)
Supplement: Supplementary file 1 [file DataSheet1.ZIP › Fig 1/Fig 1A.xlsx]

## Sheet: Sheet1
		Organoid	total effectiveness
			control	IVM 4uM	IVM 8uM
		n=1	0	13	23
		n=2	0	28	42
		n=3	0	56	42
		n=4	0	16	42
		n=5	0	11	16
