# Supplementary material for: Ivermectin and gemcitabine combination treatment induces apoptosis of pancreatic cancer cells via mitochondrial dysfunction
Source: Front Pharmacol. 2022 Aug 26;13:934746. doi: 10.3389/fphar.2022.934746 (PMC9459089; doi:10.3389/fphar.2022.934746)
Supplement: Supplementary file 1 [file DataSheet1.ZIP › Fig 1/Fig 1B.xlsx]

## Sheet: MIA cell viability
								GEM					IVM					GEM+IVM
								GEM Conc.	n=1	n=2	n=3		IVM Conc.	n=1	n=2	n=3		IVM Conc.	GEM Conc.	n=1	n=2	n=3
								0	1.8768	1.9523	1.8411		0	1.4875	1.4318	1.451		0	0	2.0756	2.0696	2.0762
								0.5	1.457	1.4739	1.4616		2	1.3717	1.4323	1.4085		2	0.5	1.3598	1.3382	1.3624
								1	1.1231	1.1313	1.178		4	1.2586	1.2712	1.2803		4	1	0.7738	0.8308	0.7915
								5	0.5025	0.5441	0.4899		6	0.7002	0.6627	0.7219		6	5	0.4131	0.3911	0.4126
								10	0.4773	0.462	0.4682		8	0.3387	0.3602	0.3447		8	10	0.3941	0.3881	0.4054
								25	0.4794	0.4762	0.4637		10	0.2825	0.2833	0.2915		10	25	0.3137	0.2956	0.313
								50	0.4377	0.4213	0.4271		15	0.1826	0.1817	0.1808		15	50	0.232	0.2344	0.2364
								100	0.3765	0.375	0.3895		20	0.1554	0.1547	0.1537		20	100	0.1656	0.1688	0.1669

## Sheet: PANC cell viability
	GEM					IVM					GEM+IVM
	GEM Conc.	n=1	n=2	n=3		IVM Conc.	n=1	n=2	n=3		IVM Conc.	GEM Conc.	n=1	n=2	n=3
	0	1.5978	1.5887	1.579		0	1.0917	1.1103	1.1104		0	0	1.0795	1.0792	1.0751
	0.5	1.5144	1.5739	1.5408		2	1.0588	1.1099	1.1223		2	0.5	0.7264	0.7494	0.8257
	1	1.3116	1.3174	1.3776		4	1.0131	1.0634	1.0597		4	1	0.6029	0.6257	0.6117
	5	0.9681	0.9827	1.0486		6	0.7653	0.762	0.7386		6	5	0.4569	0.4867	0.4541
	10	0.8752	0.8819	0.9379		8	0.6533	0.6606	0.6525		8	10	0.4284	0.4332	0.4045
	25	0.772	0.7465	0.7193		10	0.5361	0.5374	0.5394		10	25	0.3894	0.3975	0.3889
	50	0.6706	0.6683	0.6825		15	0.435	0.4375	0.4655		15	50	0.3234	0.3852	0.3898
	100	0.5403	0.5236	0.5541		20	0.2045	0.1985	0.2112		20	100	0.1989	0.2	0.2015
