# Supplementary material for: Ivermectin and gemcitabine combination treatment induces apoptosis of pancreatic cancer cells via mitochondrial dysfunction
Source: Front Pharmacol. 2022 Aug 26;13:934746. doi: 10.3389/fphar.2022.934746 (PMC9459089; doi:10.3389/fphar.2022.934746)
Supplement: Supplementary file 1 [file DataSheet1.ZIP › Fig 1/Fig 1D.xlsx]

## Sheet: miapca
GEM Conc.	IVM Conc.	n=1	n=2	n=3
0	0	1.2809	1.2559	1.2684
5	0	0.7548	0.7438	0.7769
5	2	0.7008	0.7129	0.7001
5	4	0.6623	0.6695	0.6883
5	6	0.6647	0.6642	0.6696
5	8	0.625	0.6477	0.6176
5	10	0.5123	0.5228	0.5136
5	12	0.4094	0.3699	0.4185

## Sheet: panc1
GEM Conc.	IVM Conc.	n=1	n=2	n=3
0	0	0.893	0.91	0.8183
5	0	0.7034	0.6252	0.6611
5	2	0.5765	0.5622	0.5664
5	4	0.4963	0.5131	0.5139
5	6	0.4701	0.4589	0.485
5	8	0.4191	0.4141	0.4447
5	10	0.2824	0.3022	0.3106
5	12	0.2064	0.2164	0.205
