# Supplementary material for: Ivermectin and gemcitabine combination treatment induces apoptosis of pancreatic cancer cells via mitochondrial dysfunction
Source: Front Pharmacol. 2022 Aug 26;13:934746. doi: 10.3389/fphar.2022.934746 (PMC9459089; doi:10.3389/fphar.2022.934746)
Supplement: Supplementary file 1 [file DataSheet1.ZIP › Fig 1/Fig 1E.xlsx]

## Sheet: panc time dependent
48hr
	GEM Conc.	IVM Conc.	n=1	n=2	n=3
	0	0	0.689	0.6897	0.6788
	5	0	0.5441	0.5627	0.502
	5	6	0.4431	0.4574	0.4321
	5	8	0.4117	0.4324	0.3873
	0	6	0.5832	0.6243	0.5888
	0	8	0.506	0.5143	0.4469
72hr
	GEM Conc.	IVM Conc.	n=1	n=2	n=3
	0	0	1.2131	1.2196	1.2021
	5	0	0.7484	0.7839	0.8142
	5	6	0.5007	0.5287	0.5439
	5	8	0.4559	0.4934	0.4825
	0	6	0.9575	0.9625	0.9455
	0	8	0.7451	0.7709	0.7504

## Sheet: miapaca time dependent
	48hr
		GEM Conc.	IVM Conc.	n=1	n=2	n=3
		0	0	1.1286	1.1373	1.1355
		5	0	0.6743	0.6953	0.6963
		5	6	0.616	0.6298	0.6182
		5	8	0.5567	0.5535	0.5658
		0	6	1.0281	1.0364	1.0193
		0	8	0.8061	0.7349	0.7954
	72hr
		GEM Conc.	IVM Conc.	n=1	n=2	n=3
		0	0	1.9196	1.9281	1.8943
		5	0	0.6049	0.6028	0.5781
		5	6	0.4976	0.4714	0.4843
		5	8	0.4419	0.4033	0.4047
		0	6	1.3102	1.4736	1.4465
		0	8	0.98	0.9811	0.8756
