# Supplementary material for: Ivermectin and gemcitabine combination treatment induces apoptosis of pancreatic cancer cells via mitochondrial dysfunction
Source: Front Pharmacol. 2022 Aug 26;13:934746. doi: 10.3389/fphar.2022.934746 (PMC9459089; doi:10.3389/fphar.2022.934746)
Supplement: Supplementary file 1 [file DataSheet1.ZIP › Fig 2/Fig 2B.xlsx]

## Sheet: miapaca
		n=1			n=2			n=3
GEM Conc.	IVM Conc.	%G1	%G2	%S	%G1	%G2	%S	%G1	%G2	%S
0	0	43.88	13.2	42.92	57.43	12.77	29.8	50.61	14.9	34.49
5	0	39.62	0	60.38	45.89	4.21	49.9	46.01	0.69	54
5	6	54.07	0	51.62	61.61	1.31	37.08	63.27	0	36.73
5	8	60.07	0	45.93	66.19	0	33.81	66.1	0	33.9
0	6	47.24	12.98	39.78	60.74	11.4	27.87	63.3	9.64	27.06
0	8	59.28	10.38	30.34	63.98	5.37	30.65	66.42	5.38	28.21
