# Supplementary material for: Ivermectin and gemcitabine combination treatment induces apoptosis of pancreatic cancer cells via mitochondrial dysfunction
Source: Front Pharmacol. 2022 Aug 26;13:934746. doi: 10.3389/fphar.2022.934746 (PMC9459089; doi:10.3389/fphar.2022.934746)
Supplement: Supplementary file 1 [file DataSheet1.ZIP › Fig 3/Fig 3B.xlsx]

## Sheet: Sheet1
	n=1				n=2				n=3
		Con				Con				Con
	Q1	0			Q1	0.3			Q1	0.1
	Q2	2.1			Q2	9.8			Q2	3.8
	Q3	91.7			Q3	80			Q3	91.5
	Q4	6			Q4	9.8			Q4	4.7
		Gem 5uM				Gem 5uM				Gem 5uM
	Q1	0			Q1	2			Q1	0.2
	Q2	10.3			Q2	12.3			Q2	11.2
	Q3	73.3			Q3	59.1			Q3	74.9
	Q4	16.4			Q4	26.6			Q4	13.7
		Gem 5uM + Ive 6uM				Gem 5uM + Ive 6uM				Gem 5uM + Ive 6uM
	Q1	0			Q1	0.5			Q1	0.1
	Q2	9.1			Q2	13.4			Q2	16.6
	Q3	62.4			Q3	51.2			Q3	49.9
	Q4	28.5			Q4	34.9			Q4	33.5
		Gem 5uM + Ive 8uM				Gem 5uM + Ive 8uM				Gem 5uM + Ive 8uM
	Q1	0			Q1	1			Q1	0.2
	Q2	10.8			Q2	17			Q2	20.7
	Q3	12.9			Q3	48			Q3	47.4
	Q4	76.3			Q4	34			Q4	31.7
		Ive 6uM				Ive 6uM				Ive 6uM
	Q1	0			Q1	1.2			Q1	0.2
	Q2	4.3			Q2	9.6			Q2	7.3
	Q3	86.8			Q3	73.2			Q3	75.7
	Q4	8.9			Q4	16			Q4	16.8
		Ive 8uM				Ive 8uM				Ive 8uM
	Q1	0.1			Q1	1.1			Q1	0.5
	Q2	2.8			Q2	12.8			Q2	12.1
	Q3	87.8			Q3	62.5			Q3	63.5
	Q4	9.3			Q4	23.6			Q4	23.8
