# Supplementary material for: Ivermectin and gemcitabine combination treatment induces apoptosis of pancreatic cancer cells via mitochondrial dysfunction
Source: Front Pharmacol. 2022 Aug 26;13:934746. doi: 10.3389/fphar.2022.934746 (PMC9459089; doi:10.3389/fphar.2022.934746)
Supplement: Supplementary file 1 [file DataSheet1.ZIP › Fig 4/FIg 4B.xlsx]

## Sheet: Sheet4
	Green	Integrate Density	Red	Integrate Density
con	n=1	2984.62	n=1	12614.5
	n=2	3043.31	n=2	12709.4
	n=3	2975.82	n=3	12080.3
gem 5uM	n=1	6188.65	n=1	7009.13
	n=2	6030.46	n=2	7003.01
	n=3	6221.89	n=3	7000.91
gem 5uM + ivm 6uM	n=1	7984.55	n=1	4492.98
	n=2	8151.41	n=2	4502.65
	n=3	7959.81	n=3	4455.55
gem 5uM + ivm 8uM	n=1	9911.88	n=1	4377.55
	n=2	9519.08	n=2	4381.54
	n=3	9832.84	n=3	4509.11
