# Supplementary material for: Ivermectin and gemcitabine combination treatment induces apoptosis of pancreatic cancer cells via mitochondrial dysfunction
Source: Front Pharmacol. 2022 Aug 26;13:934746. doi: 10.3389/fphar.2022.934746 (PMC9459089; doi:10.3389/fphar.2022.934746)
Supplement: Supplementary file 1 [file DataSheet1.ZIP › Fig 4/Fig 4C.xlsx]

## Sheet: OCR
	Time	Group: Control		Group: GEM 5um		Group: GEM 5uM + Ive 6um		Group: GEM 5uM + Ive 8um
n=1	1.59	99.62	0.46	86.37	0.75	70.11	10.05	66.61	9.13
n=2	8.18	92.63	0.13	83.19	1.47	66.6	9.31	60.78	8.74
n=3	14.76	90.53	0.25	82.24	1.92	65.66	9.27	59.35	8.37
n=1	21.43	63.45	0.11	64.81	2.31	61.1	9.48	52.41	9.06
n=2	28.03	62.99	0.27	65.12	2.36	61.61	9.3	54.51	9.07
n=3	34.62	62.48	0.38	64.8	2.37	61.8	9.47	54.9	9.14
n=1	41.29	96.09	0.72	85.02	4	48.08	6.54	28.1	0.79
n=2	47.88	98.5	1.13	81.61	3.14	46.14	6.14	30.71	0.25
n=3	54.48	98.15	1.23	80.03	3.12	44.35	5.69	31.54	0.53
n=1	61.15	46.2	0.27	46.03	0.98	38.57	3.59	27.33	0
n=2	67.76	46.09	0.34	46.3	0.94	38.71	3.74	29.2	0.14
n=3	74.36	45.54	0.34	45.82	0.94	38.45	3.88	30.11	0.04
