# Supplementary material for: Ivermectin and gemcitabine combination treatment induces apoptosis of pancreatic cancer cells via mitochondrial dysfunction
Source: Front Pharmacol. 2022 Aug 26;13:934746. doi: 10.3389/fphar.2022.934746 (PMC9459089; doi:10.3389/fphar.2022.934746)
Supplement: Supplementary file 1 [file DataSheet1.ZIP › Fig 5/Fig 5B.xlsx]

## Sheet: Sheet1
days	0	3	6	9	12	15	18	21
control group
n=1	24.4	25.2	23.4	26	25.3	26.1	24.5	24.2
n=2	25.5	26.9	24	26.7	26.1	26.9	24.5	25.3
n=3	23	24.1	23.4	24.6	25.6	25.3	24.6	25
n=4	24.5	25.9	24.1	25.6	25	25.1	24.8	25.2
n=5	23.6	25.8	24	25.3	25.3	24.8	24	24.6
n=6	24.1	24.9	23.8	25.4	26	24.5	24.5	24.5
gemcitabine group
n=1	24.8	25.9	26.1	24.3	24	26	26.9	25.3
n=2	25	25	25.9	24	23.8	25.5	26	25
n=3	25.3	25.2	26	24.1	24.2	25.7	26.2	25.1
n=4	25.6	25.6	25.8	24.3	24.3	25.8	26	25.2
n=5	25	25	25.7	24	24	25.4	26.1	25
n=6	24.9	25.3	26	24.1	24	25.6	26.3	24.6
gemcitabine + ivermectin group
n=1	24.1	24.3	24.3	24.5	24.6	26	25	24.8
n=2	24.9	25.1	25.2	25.2	25	26.1	25.3	25.1
n=3	24.2	24.1	25	24.8	24.3	25.9	25.1	25
n=4	24	24.5	25.1	24.6	24.6	25.7	25.2	24.9
n=5	24	24.6	25	24.4	24.8	26	25.2	25
n=6	24.1	24.5	25.3	24.8	24	26.2	25	25.1
ivermectin group
n=1	23.5	25	24.6	25.3	24	23	23.9	24.2
n=2	23.1	25.3	24.3	25.1	24.1	23.2	23.5	24
n=3	23.4	25.1	24.5	25.3	24.2	23	23.6	24.1
n=4	23.5	25	24	25	23.8	23	23.3	24.4
n=5	23	25	24.1	25	24	23.1	23.4	24.5
n=6	23.6	24.7	24.2	24.9	24	23.2	23.3	24.5
