# Supplementary material for: Ivermectin and gemcitabine combination treatment induces apoptosis of pancreatic cancer cells via mitochondrial dysfunction
Source: Front Pharmacol. 2022 Aug 26;13:934746. doi: 10.3389/fphar.2022.934746 (PMC9459089; doi:10.3389/fphar.2022.934746)
Supplement: Supplementary file 1 [file DataSheet1.ZIP › Fig 5/Fig 5C.xlsx]

## Sheet: Sheet1
days	0	3	6	9	12	15	18	21
control group
n=1	143.654	194.025	209.254	292.395	370.626	465.216	534.502	644.954
n=2	146.246	187.55	236.365	306.517	384.23	457.454	516.663	594.952
n=3	149.265	243.401	290.979	351.386	432.964	509.849	548.601	588.885
n=4	144.515	194.216	288.547	324.215	402.408	489.547	521.989	582.885
n=5	152.322	231.217	318.656	377.905	421.989	503.215	598.346	673.784
n=6	155.979	274.547	394.865	479.249	534.655	611.325	684.854	743.662
gemcitabine group
n=1	160.864	199.312	267.096	337.548	424.365	486.241	539.847	572.661
n=2	156.818	206.107	245.942	314.627	370.626	439.48	487.626	512.322
n=3	153.355	203.859	266.557	309.403	381.935	413.074	492.854	556.217
n=4	143.096	165.645	185.67	204.877	268.054	334.48	412.006	498.661
n=5	141.095	166.017	177.299	208.691	223.29	279.746	291.657	341.443
n=6	136.818	140.391	144.678	169.247	182.516	201.984	288.649	354.595
gemcitabine + ivermectin group
n=1	146.078	156.107	162.839	168.365	172.005	177.548	181.356	182.003
n=2	148.66	160.217	167.62	170.955	177.22	185.488	190.456	196.114
n=3	151.078	159.977	164.77	175.079	180.678	188.678	193.678	218.233
n=4	153.615	157.199	163.026	169.547	177.954	182.056	189.205	205.481
n=5	139.998	161.785	173.046	185.958	188.625	194.785	212.75	231.893
n=6	156.024	166.355	179.55	184.016	190.005	201.855	218.054	223.893
ivermectin group
n=1	161.219	209.412	289.405	352.045	421.874	495.047	524.885	562.05
n=2	155.862	197.068	257.981	315.506	397.412	418.945	447.065	461.575
n=3	152.008	203.624	252.932	295.64	329.846	379.015	404.323	413.396
n=4	147.84	157.515	187.556	219.55	281.366	308.669	351.753	374.07
n=5	143.862	167.733	207.625	264.615	298.065	321.128	374.305	404.449
n=6	137.862	170.035	181.478	205.851	223.463	264.666	300.264	328.645
