# Supplementary material for: Ivermectin and gemcitabine combination treatment induces apoptosis of pancreatic cancer cells via mitochondrial dysfunction
Source: Front Pharmacol. 2022 Aug 26;13:934746. doi: 10.3389/fphar.2022.934746 (PMC9459089; doi:10.3389/fphar.2022.934746)
Supplement: Supplementary file 1 [file DataSheet1.ZIP › Fig 5/Fig 5E.xlsx]

## Sheet: tumor weight
	n=1	n=2	n=3	n=4	n=5	n=6
control group	0.36	0.33	0.33	0.32	0.34	0.31
gemcitabine group	0.28	0.26	0.29	0.15	0.13	0.27
gemcitabine + ivermectin group	0.05	0.1	0.08	0.06	0.08	0.09
ivermectin group	0.15	0.23	0.11	0.2	0.21	0.24
